# Supplementary material for: Global economic trade-offs between wild nature and tropical agriculture
Source: PLoS Biol. 2017 Jul 21;15(7):e2001657. doi: 10.1371/journal.pbio.2001657 (PMC5521733; doi:10.1371/journal.pbio.2001657)
Supplement: S1 Table — These models presented less than 2 small sample-size corrected Akaike information criterion (AICc) units of difference from the model with lowest AICc (AIC0). The predictive error (PE) was measured as the mean absolute predictive error. The comparisons with direct benefit transfer methods indicate changes in PE showing that the meta-analytic model causes reductions of error. (XLSX) [file pbio.2001657.s020.xlsx]

## Sheet: S1 Table
Model rank	Model variables	AICc score	AICc – AIC0	Model weight	PE	Compared to global direct benefit transfer	Compared to regional direct benefit transfer
1	Valuation method + type of ecosystem service + temperature + area of forest + publication year + species richness of birds	293.4	0	0.37	1.21	-0.43	-0.48
2	Valuation method + type of ecosystem service + temperature + area of forest + precipitation + publication year	293.5	0.08	0.35	1.18	-0.44	-0.49
3	Valuation method + type of ecosystem service + precipitation + temperature + area of forest + publication year + species richness of birds	294	0.55	0.28	1.18	-0.44	-0.49
