# Supplementary material for: Global economic trade-offs between wild nature and tropical agriculture
Source: PLoS Biol. 2017 Jul 21;15(7):e2001657. doi: 10.1371/journal.pbio.2001657 (PMC5521733; doi:10.1371/journal.pbio.2001657)
Supplement: S2 Table — PA: protected area status IUCN categories. perc.: percentile. (XLSX) [file pbio.2001657.s021.xlsx]

## Sheet: Sheet1
	TEEB dataset			Tropical forests biome
Variable	Median	25% perc.	75% perc.	Median	25% perc.	75% perc.
CO2 storage	220.6	128.9	304.6	192.4	136.94	263.53
Average precipitation	1986	1258	2766	1986.4	1285.9	2640.4
Bird species richness	277	201	349.8	277	219	343
GDP	0.94	0.07	4.31	2.03	0.12	3.07
Elevation	480.1	361.8	782.8	536.29	361.79	689.12
Accessibility	239.5	192	568	217	192	568
Average temperature	23.8	22.6	26.78	23.8	23.35	26.7
PA (categories, %)	no PA: 71; I: 13; II: 0; III: 4; IV: 9; V: 1 VI: 3; VII: 0; VIII: 0.			no PA: 75; I: 4; II: 0.1; III: 0.4; IV: 12; V: 0.8; VI: 1; VII: 2; VIII: 0.1.
