# Supplementary material for: Global economic trade-offs between wild nature and tropical agriculture
Source: PLoS Biol. 2017 Jul 21;15(7):e2001657. doi: 10.1371/journal.pbio.2001657 (PMC5521733; doi:10.1371/journal.pbio.2001657)
Supplement: S3 Table — Area information was either missing or 0. (XLSX) [file pbio.2001657.s022.xlsx]

## Sheet: Sheet1
Area	Crop	mean area (ha)
Angola	Flax fibre and tow	NA
Australia	Blueberries	NA
Bangladesh	Cashew nuts, with shell	NA
Brazil	Fruit, stone nes	NA
Brunei Darussalam	Onions, dry	NA
Cote d'Ivoire	Jute	NA
Cameroon	Pistachios	NA
China	Cocoa, beans	NA
Colombia	Cotton lint	0
Colombia	Pulses, nes	NA
Congo	Sugar beet	NA
Cuba	Eggplants (aubergines)	NA
Democratic Republic of the Congo	Spices, nes	NA
Ghana	Brazil nuts, with shell	NA
Ghana	Coir	NA
Ghana	Fruit, citrus nes	NA
Kenya	Chestnut	NA
Kenya	Mushrooms and truffles	NA
Lao People's Democratic Republic	Cotton lint	0
Nigeria	Garlic	NA
Peru	Almonds, with shell	NA
Peru	Oilseeds nes	NA
Thailand	Sweet potatoes	NA
United Republic of Tanzania	Yautia (cocoyam)	NA
