# Supplementary material for: Global economic trade-offs between wild nature and tropical agriculture
Source: PLoS Biol. 2017 Jul 21;15(7):e2001657. doi: 10.1371/journal.pbio.2001657 (PMC5521733; doi:10.1371/journal.pbio.2001657)
Supplement: S2 Data — Economic values are expressed in I$ of 2016. Person-days per crop include the studies used as source. Every crop presents farm gate prices from FAOSTAT except rubber, for which international prices were employed because of data paucity. Prices for countries not growing the commodity were set as 0. (XLSX) [file pbio.2001657.s024.xlsx]

## Sheet: Table S5
Person∙day and countries	banana ($/ton)	cassava ($/ton)	cocoa ($/ton)	coffee ($/ton)	groundnut ($/ton)	maize ($/ton)	oilpalm ($/ton)	rice ($/ton)	rubber ($/ton)	soybean ($/ton)	sugar ($/ton)	beans ($/ton)	coconut ($/ton)	cotton ($/ton)	cowpeas ($/ton)	millet ($/ton)	sorghum ($/ton)	wheat ($/ton)	fertilizer price ($/ton)	agricultural wage ($/day)	timber value ($/ha)	cattle value ($/ha)	PES program preparation cost ($/ha)	PES program support communities cost ($/ha)	PES program administration and staff cost ($/ha)	PES program protected area management cost ($/ha)	PES program monitoring and design cost ($/ha)	Land preparation cost ($/ha)	fuel price ($/l)
person∙day/ha year	59a	183b	84c	169d	100e	88f	51g	120h	120i	45j	119k	130l	64m	137o	139p	90q	64r	58s	—	—	—	—	—	—	—	—	—	—	—
Angola	304.304	255.024	702.24	783.552	468.16	450.912	0	278.432	1681t	0	178.64	565.488	224.224	1515.36	502.656	490.336	425.04	383.152	1278.82	6.16	2876.72	360.976	0.02464	0.54208	0.308	0.39424	0.19712	853.776	0.77616
Antigua and Barbuda	2317.39	2059.9	0	0	0	0	0	0	1681	0	0	2509.58	172.48	1299.76	889.504	121.968	182.336	209.44	1543.7	28.336	51388	264.88	0.1232	2.48864	1.42912	1.82336	0.88704	3943.63	1.03488
Argentina	510.048	202.048	0	0	670.208	115.808	0	274.736	1681	243.936	40.656	356.048	172.48	1475.94	889.504	128.128	94.864	161.392	1057.06	30.8	1430.35	279.664	0.13552	2.68576	1.54	1.9712	0.94864	4245.47	1.79872
Australia	1532.61	0	0	0	664.048	198.352	0	294.448	1681	378.224	23.408	1809.81	177.408	1048.43	280.896	314.16	155.232	216.832	1461.15	65.296	900.592	464.464	0.27104	5.65488	3.24016	4.15184	2.00816	8962.8	1.71248
Bangladesh	221.76	0	0	0	468.16	193.424	0	170.016	1681	411.488	34.496	163.856	308	827.904	468.16	396.704	176.176	248.864	299.376	2.464	5387.54	152.768	0.01232	0.23408	0.13552	0.17248	0.08624	369.6	1.4168
Belize	489.104	762.608	2855.78	1926.85	1315.78	288.288	0	314.16	1681	487.872	27.104	356.048	147.84	1299.76	889.504	121.968	210.672	209.44	1543.7	18.48	3581.42	480.48	0.07392	1.62624	0.93632	1.19504	0.57904	2578.58	1.77408
Bolivia	44.352	156.464	1240.62	1188.88	841.456	188.496	0	190.96	1681	247.632	16.016	263.648	172.48	1727.26	889.504	121.968	50.512	231.616	1057.06	9.856	1491.95	96.096	0.03696	0.83776	0.48048	0.616	0.29568	1323.17	0.8624
Brazil	103.488	80.08	2036.5	1050.9	221.76	155.232	35.728	267.344	1681	284.592	17.248	356.048	134.288	1299.76	889.504	121.968	67.76	204.512	926.464	8.624	1430.35	491.568	0.03696	0.75152	0.4312	0.5544	0.27104	1185.18	1.71248
Brunei	349.888	102.256	1368.75	1116.19	583.968	205.744	77.616	234.08	1681	517.44	0	353.584	268.576	1048.43	468.16	396.704	176.176	221.76	635.712	96.096	3080	319.088	0.40656	8.35296	4.79248	6.13536	2.96912	13239.1	0.52976
Cambodia	332.64	170.016	0	3108.34	915.376	216.832	0	177.408	1681	468.16	0	353.584	442.288	1048.43	468.16	396.704	176.176	221.76	788.48	3.696	13844	255.024	0.01232	0.27104	0.16016	0.19712	0.09856	429.968	1.6632
Cameroon	114.576	168.784	2053.74	500.192	598.752	147.84	0	316.624	1681	0	167.552	565.488	224.224	1681.68	426.272	490.336	316.624	383.152	1278.82	4.928	1772.85	328.944	0.02464	0.40656	0.23408	0.29568	0.14784	639.408	1.3552
China	513.744	0	0	0	564.256	272.272	0	303.072	1681	500.192	141.68	484.176	251.328	1852.93	468.16	834.064	211.904	213.136	1047.2	7.392	4393.31	359.744	0.02464	0.60368	0.34496	0.44352	0.22176	958.496	1.68784
Colombia	298.144	208.208	2022.94	1795.02	0	298.144	0	335.104	1681	475.552	23.408	609.84	172.48	1994.61	889.504	121.968	261.184	310.464	737.968	13.552	2618	395.472	0.0616	1.1704	0.66528	0.8624	0.41888	1848	1.57696
Congo	304.304	255.024	702.24	783.552	468.16	450.912	0	278.432	1681	0	178.64	565.488	195.888	1515.36	502.656	490.336	425.04	383.152	1278.82	7.392	2005.7	331.408	0.03696	0.65296	0.3696	0.48048	0.23408	1029.95	1.82336
CostaRica	481.712	267.344	798.336	951.104	0	325.248	0	396.704	1681	0	35.728	356.048	91.168	1299.76	889.504	121.968	182.336	209.44	1543.7	13.552	1511.66	264.88	0.0616	1.14576	0.66528	0.85008	0.40656	1822.13	1.93424
Cuba	97.328	372.064	1357.66	1700.16	808.192	341.264	0	794.64	1681	0	35.728	356.048	172.48	1299.76	889.504	121.968	182.336	209.44	1543.7	8.624	51388	357.28	0.03696	0.70224	0.40656	0.51744	0.2464	1114.96	1.7248
Dominican Republic	97.328	372.064	1357.66	1700.16	808.192	341.264	0	794.64	1681	0	35.728	356.048	206.976	1299.76	889.504	121.968	434.896	209.44	1543.7	17.248	51388	383.152	0.07392	1.46608	0.83776	1.07184	0.51744	2317.39	1.94656
Ecuador	158.928	178.64	1649.65	1155.62	1027.49	586.432	104.72	240.24	1681	359.744	18.48	388.08	186.032	1299.76	889.504	121.968	182.336	271.04	1057.06	9.856	1785.17	347.424	0.03696	0.81312	0.46816	0.59136	0.29568	1288.67	0.71456
French Guiana	97.328	372.064	1357.66	1700.16	808.192	341.264	0	794.64	1681	0	35.728	356.048	172.48	1299.76	889.504	121.968	182.336	209.44	1543.7	17.248	6732.88	352.352	0.07392	1.46608	0.83776	1.07184	0.51744	2317.39	1.65088
Gabon	287.056	137.984	1105.1	2395.01	773.696	332.64	55.44	614.768	1681	0	0	565.488	224.224	1515.36	502.656	490.336	425.04	383.152	1278.82	13.552	1705.09	280.896	0.04928	1.13344	0.65296	0.83776	0.40656	1801.18	1.28128
Ghana	287.056	137.984	1105.1	2395.01	773.696	332.64	55.44	614.768	1681	0	0	565.488	224.224	1515.36	502.656	489.104	399.168	383.152	1278.82	2.464	1903.44	264.88	0.01232	0.19712	0.11088	0.14784	0.07392	319.088	1.13344
Guatemala	158.928	178.64	1649.65	1155.62	1027.49	586.432	104.72	240.24	1681	359.744	18.48	356.048	172.48	1299.76	889.504	121.968	182.336	209.44	1057.06	7.392	2553.94	393.008	0.02464	0.616	0.35728	0.45584	0.22176	979.44	1.40448
Guinea	206.976	368.368	1217.22	540.848	474.32	195.888	450.912	293.216	1681	0	0	565.488	224.224	1515.36	502.656	490.336	425.04	383.152	1057.06	2.464	1868.94	198.352	0.01232	0.19712	0.11088	0.14784	0.07392	319.088	1.65088
Guyana	97.328	372.064	1357.66	1700.16	808.192	341.264	0	794.64	1681	0	35.728	356.048	306.768	1299.76	889.504	121.968	182.336	209.44	1543.7	9.856	1021.33	591.36	0.04928	0.89936	0.51744	0.65296	0.32032	1416.8	1.33056
Haiti	97.328	372.064	1357.66	1700.16	808.192	341.264	0	794.64	1681	0	35.728	356.048	172.48	1299.76	889.504	121.968	182.336	209.44	972.048	2.464	51388	327.712	0.01232	0.23408	0.13552	0.17248	0.08624	378.224	1.54
Honduras	236.544	182.336	1846.77	2147.38	0	303.072	139.216	362.208	1681	0	19.712	356.048	128.128	1299.76	889.504	121.968	230.384	209.44	1057.06	1.232	1227.07	314.16	0.01232	0.13552	0.07392	0.09856	0.04928	209.44	1.54
India	214.368	0	0	1675.52	427.504	168.784	0	258.72	1681	287.056	19.712	353.584	96.096	1048.43	468.16	162.624	174.944	220.528	299.376	2.464	1066.91	218.064	0.01232	0.16016	0.08624	0.11088	0.0616	246.4	1.54
Indonesia	349.888	102.256	1368.75	1116.19	583.968	205.744	77.616	234.08	1681	517.44	0	374.528	119.504	1048.43	468.16	396.704	176.176	221.76	635.712	1.232	2064.83	728.112	0	0.0616	0.03696	0.04928	0.02464	98.56	0.57904
Ivory Coast	549.472	224.224	903.056	837.76	436.128	282.128	108.416	364.672	1681	0	29.568	475.552	182.336	1515.36	502.656	484.176	617.232	383.152	1278.82	4.928	2084.54	373.296	0.02464	0.41888	0.2464	0.308	0.14784	667.744	1.86032
Jamaica	561.792	577.808	1283.74	1904.67	2385.15	2104.26	0	1287.44	1681	0	613.536	356.048	172.48	1299.76	2242.24	121.968	182.336	209.44	1057.06	29.568	250234	264.88	0.1232	2.51328	1.44144	1.848	0.88704	3975.66	1.42912
Kenya	500.192	128.128	0	2420.88	1197.5	266.112	0	463.232	1681	0	34.496	565.488	226.688	1515.36	530.992	593.824	422.576	365.904	1344.11	2.464	3465.62	234.08	0.01232	0.2464	0.13552	0.17248	0.08624	384.384	1.68784
Laos	445.984	54.208	0	528.528	399.168	147.84	0	160.16	1681	514.976	135.52	353.584	177.408	1048.43	468.16	396.704	176.176	221.76	788.48	3.696	3909.14	266.112	0.01232	0.308	0.17248	0.22176	0.11088	489.104	1.63856
Liberia	500.192	128.128	0	2420.88	1197.5	266.112	0	463.232	1681	0	34.496	565.488	224.224	1515.36	502.656	490.336	425.04	383.152	1278.82	4.928	1567.1	266.112	0.02464	0.45584	0.25872	0.33264	0.16016	714.56	1.44144
Madagascar	194.656	140.448	1843.07	375.76	1233.23	205.744	0	275.968	1681	0	38.192	565.488	224.224	1349.04	284.592	490.336	425.04	227.92	1278.82	4.928	5388.77	216.832	0.02464	0.46816	0.27104	0.34496	0.16016	731.808	1.83568
Malaysia	251.328	171.248	1472.24	0	0	150.304	102.256	226.688	1681	0	48.048	353.584	181.104	1048.43	468.16	396.704	176.176	221.76	1261.57	19.712	1262.8	293.216	0.08624	1.70016	0.97328	1.25664	0.60368	2701.78	0.76384
Martinique	97.328	372.064	1357.66	1700.16	808.192	341.264	0	794.64	1681	0	35.728	356.048	172.48	1299.76	889.504	121.968	182.336	209.44	1565.87	17.248	51388	264.88	0.07392	1.46608	0.83776	1.07184	0.51744	2317.39	1.67552
Mexico	200.816	266.112	1936.7	291.984	640.64	219.296	80.08	236.544	1681	330.176	38.192	540.848	198.352	1299.76	889.504	239.008	170.016	213.136	1565.87	8.624	2277.97	370.832	0.03696	0.77616	0.44352	0.56672	0.27104	1225.84	1.05952
Myanmar Burma	349.888	102.256	1368.75	1116.19	583.968	205.744	77.616	234.08	1681	517.44	0	353.584	177.408	1048.43	468.16	396.704	176.176	221.76	788.48	1.232	3183.49	317.856	0.01232	0.1232	0.07392	0.08624	0.03696	186.032	1.28128
Nepal	309.232	0	0	1607.76	0	176.176	0	173.712	1681	530.992	27.104	353.584	177.408	970.816	468.16	193.424	176.176	202.048	1047.2	1.232	19783.5	359.744	0	0.08624	0.04928	0.0616	0.03696	135.52	1.68784
Nicaragua	423.808	134.288	1435.28	1544.93	434.896	258.72	0	304.304	1681	268.576	0	356.048	172.48	1299.76	889.504	121.968	216.832	209.44	1199.97	7.392	4636.02	177.408	0.03696	0.65296	0.3696	0.48048	0.23408	1026.26	1.51536
Nigeria	0	222.992	1933.01	3077.54	545.776	462	0	535.92	1681	570.416	0	565.488	224.224	1515.36	770	449.68	447.216	556.864	1278.82	4.928	1595.44	275.968	0.02464	0.45584	0.25872	0.33264	0.16016	714.56	0.76384
Panama	70.224	291.984	0	1900.98	0	367.136	0	368.368	1681	0	19.712	356.048	347.424	1299.76	889.504	121.968	234.08	209.44	1565.87	12.32	2806.5	462	0.04928	1.01024	0.57904	0.7392	0.35728	1600.37	1.2936
Papua New Guinea	349.888	102.256	1368.75	1116.19	583.968	205.744	77.616	234.08	1681	517.44	0	353.584	177.408	1048.43	468.16	396.704	176.176	221.76	788.48	11.088	2116.58	319.088	0.04928	0.96096	0.5544	0.71456	0.34496	1528.91	1.232
Paraguay	98.56	54.208	0	420.112	378.224	161.392	0	184.8	1681	225.456	19.712	356.048	172.48	1299.76	889.504	121.968	128.128	187.264	1222.14	6.16	3121.89	547.008	0.02464	0.48048	0.28336	0.35728	0.17248	765.072	2.14368
Peru	0	120.736	1420.5	1397.09	744.128	328.944	94.864	267.344	1681	476.784	23.408	336.336	103.488	1299.76	426.272	121.968	189.728	303.072	1222.14	7.392	4063.14	220.528	0.02464	0.59136	0.33264	0.4312	0.20944	927.696	2.00816
Philippines	146.608	107.184	1230.77	1101.41	551.936	210.672	70.224	261.184	1681	489.104	43.12	353.584	81.312	1048.43	468.16	396.704	176.176	221.76	787.248	3.696	1249.25	452.144	0.01232	0.28336	0.16016	0.20944	0.09856	450.912	1.54
Sierra Leone	194.656	140.448	1843.07	375.76	1233.23	205.744	0	275.968	1681	0	38.192	565.488	224.224	1515.36	502.656	490.336	425.04	383.152	1278.82	1.232	2466.46	190.96	0	0.0616	0.03696	0.04928	0.02464	97.328	1.2936
Singapore	251.328	171.248	1472.24	0	0	150.304	4.928	226.688	1681	0	48.048	353.584	177.408	1048.43	468.16	396.704	176.176	221.76	1137.14	96.096	5596.98	799.568	0.40656	8.35296	4.79248	6.13536	2.96912	13239.1	2.06976
Suriname	379.456	566.72	1876.34	1926.85	1772.85	953.568	0	195.888	1681	2310	0	1797.49	364.672	1299.76	889.504	121.968	182.336	209.44	1565.87	13.552	822.976	728.112	0.0616	1.1704	0.66528	0.8624	0.41888	1850.46	1.93424
United Republic of Tanzania	500.192	128.128	0	2420.88	1197.5	266.112	0	463.232	1681	0	34.496	656.656	293.216	1515.36	502.656	436.128	344.96	383.152	1613.92	4.928	2958.03	202.048	0.02464	0.46816	0.27104	0.34496	0.17248	739.2	1.61392
Thailand	1746.98	35.728	0	1254.18	489.104	163.856	102.256	234.08	1681	376.992	17.248	391.776	109.648	1048.43	468.16	396.704	141.68	221.76	788.48	3.696	6199.42	607.376	0.01232	0.35728	0.19712	0.25872	0.1232	558.096	1.92192
Trinidad and Tobago	0	463.232	0	1405.71	0	395.472	0	988.064	1681	0	38.192	356.048	606.144	1299.76	889.504	121.968	182.336	209.44	2528.06	13.552	16020.9	958.496	0.0616	1.13344	0.65296	0.83776	0.40656	1804.88	0.78848
Venezuela	303.072	445.984	2509.58	2354.35	1365.06	418.88	0	316.624	1681	400.4	348.656	356.048	216.832	1299.76	889.504	121.968	257.488	209.44	1565.87	24.64	1944.1	550.704	0.09856	2.156	1.24432	1.58928	0.76384	3420.03	0.02464
Vietnam	445.984	54.208	0	528.528	399.168	147.84	0	160.16	1681	514.976	135.52	353.584	177.408	540.848	468.16	396.704	176.176	221.76	788.48	3.696	2524.37	365.904	0.01232	0.29568	0.17248	0.20944	0.11088	464.464	1.4168
Democratic Republic of Congo	304.304	255.024	702.24	783.552	468.16	450.912	0	278.432	1681	0	178.64	565.488	224.224	1515.36	502.656	490.336	425.04	383.152	1278.82	1.232	2625.39	368.368	0	0.08624	0.04928	0.0616	0.03696	141.68	1.82336
	Footnotes, sources of person∙day estimates
a	Kutcher, G. P., and P. L. Scandizzo 1981. The Agricultural Economy of Northeast Brazil. The Johns Hopkins University Press, Baltimore and London.
b	Nweke, F. I., and H. C. Ezumah. 1988. Cassava in African farming and food systems: Implications for use in livestock feeds. in S. K. Hahn, L. Reynolds, and G. N. Egbunike, editors. Cassava as livestock feed in Africa: Proceedings of the IITA/ILCA/University of Ibadan workshop on the potential utilization of cassava as livestock feed in Africa. International Institute of Tropical Agriculture (IITA…
c	Dand, R. 1997. The international cocoa trade. John Wiley & Sons.
d	Williams, R. G. 1994. States and social evolution: Coffee and the rise of national governments in Central America. UNC Press Books.
e	Upton, M. 1987. African farm management. CUP Archive.
f	Kutcher, G. P., and P. L. Scandizzo 1981. The Agricultural Economy of Northeast Brazil. The Johns Hopkins University Press, Baltimore and London.
g	Corley, R. H. V., and P. Tinker 2008. The oil palm. John Wiley & Sons.
h	Hanumanth, R. C. 2005. Economic Consequences of the New Rice Technology: General Comments, Edited book. Agricultural Growth, Farm Size and Rural Poverty Alleviation in India, Academic Foundation, New Delhi.
i	Wood, G. A. R., and R. Lass 2008. Cocoa. John Wiley & Sons.
j	Tirlapur, L. N., and S. M. Mundinamani. 2014. Economics of production of major crops in Dharwad district. Karnataka J. Agric. Sci. 27:165-169.
k	Kutcher, G. P., and P. L. Scandizzo 1981. The Agricultural Economy of Northeast Brazil. The Johns Hopkins University Press, Baltimore and London.
l	Kutcher, G. P., and P. L. Scandizzo 1981. The Agricultural Economy of Northeast Brazil. The Johns Hopkins University Press, Baltimore and London.
m	Reynolds, S. G. 1995. Pasture-cattle-coconut systems. Pasture-cattle-coconut systems.
o	Kutcher, G. P., and P. L. Scandizzo 1981. The Agricultural Economy of Northeast Brazil. The Johns Hopkins University Press, Baltimore and London.
p	Van Damme, P., W. Sampers, and F. Pauwels. 1986. SOCIO-ECONOMIC ASPECTS OF THE INTENSIVE GROWING OF COWPEAS (VIGNA UNGUICULATA (L.) WALP.) IN KANO, NORTHERN NIGERIA. Afrika Focus 2:171-194.
q	Nyende, P., J. Tenywa, J. Oryokot, and M. Kidoido. 2001. Weed profiles and management assessment for increased finger millet production in Uganda.
r	Kibreab, G. 1987. Refugees and development in Africa: the case of Eritrea. The Red Sea Press.
s	Kutcher, G. P., A. Meeraus, and G. T. O'Mara. 1988. Agriculture Sector and Policy Models. The World Bank.
t	Average monthly rubber prices from 2000 to 2009. Accessed at: http://www.indexmundi.com/commodities/?commodity=rubber&months=240
